# Supplementary material for: IL-6/GATA2/SERPINE1 pathway is implicated in regulating cellular senescence after acute kidney injury
Source: Front Mol Biosci. 2025 Feb 11;12:1538526. doi: 10.3389/fmolb.2025.1538526 (PMC11850272; doi:10.3389/fmolb.2025.1538526)
Supplement: Supplementary file 1 [file Table1.xlsx]

## Sheet: Sheet1
	IL-6										SERPINE1
control1	18.47	28.2943	9.82425		-0.424966	1.34254		1		control1	21.1931	30.1978	9.00465		-0.336279	1.2625		1
control2	18.0297	27.4744	9.44466		-0.804555	1.74661		1		control2	19.1764	28.6875	9.51109		0.17016	0.888744		1
control3	18.3321	30.0125	11.6804		1.43116	0.370833		1		control3	20.1593	29.6294	9.47015		0.129217	0.914328		1
control4	18.0684	28.1159	10.0476	10.2492	-0.201638	1.15	1.1525	1	0.601511	control4	19.6365	29.0143	9.37783	9.34093	0.0369026	0.974745	1.01008	1	0.0638527
control+TCZ1	21.1931	30.3185	9.12537		-1.12384	2.17927		1.89091		control+TCZ1	17.7758	29.6626	11.8867		2.5458	0.171252		0.169544
control+TCZ2	19.1764	30.1997	11.0233		0.774048	0.584775		0.507398		control+TCZ2	17.9874	30.4732	12.4858		3.14484	0.11306		0.111932
control+TCZ3	20.1593	31.5175	11.3582		1.10903	0.463606		0.402262		control+TCZ3	21.99	31.4387	9.44865		0.107722	0.928053		0.918793
control+TCZ4	19.6365	31.0205	11.384		1.13477	0.455406		0.395148		control+TCZ4	20.7114	30.276	9.56466		0.223725	0.856352		0.847807
	GATA2										P53
control1	19.0076	27.6811	8.67349		-0.447014	1.36322		1		control1	19.8964	29.0015	9.1051		0.696308	0.61715		1
control2	18.5856	27.4181	8.83253		-0.287971	1.22092		1		control2	20.1754	29.2846	9.10923		0.700439	0.615385		1
control3	18.7143	28.3699	9.65564		0.535135	0.690094		1		control3	20.4353	28.5566	8.12129		-0.2875	1.22052		1
control4	18.6179	27.9382	9.32035	9.1205	0.19985	0.870641	1.03622	1	0.145897	control4	20.8862	28.1857	7.29955	8.40879	-1.10925	2.15733	1.1526	1	0.229121
control+TCZ1	18.4941	27.4453	8.95128		-0.169223	1.12445		1.08515		control+TCZ1	20.4617	29.5674	9.10568		0.696884	0.616903		0.535229
control+TCZ2	18.2891	27.5975	9.30837		0.18787	0.877901		0.847216		control+TCZ2	21.2881	29.0708	7.78269		-0.626104	1.54339		1.33906
control+TCZ3	18.826	28.1663	9.34038		0.219875	0.85864		0.828628		control+TCZ3	20.2608	29.4065	9.14563		0.736836	0.600054		0.52061
control+TCZ4	18.446	28.063	9.61699		0.496489	0.70883		0.684055		control+TCZ4	20.7356	29.9067	9.17112		0.762326	0.589545		0.511493
	P21
control1	18.47	32.0885	13.6185		-0.407432	1.32632		1
control2	18.0297	31.8876	13.8579		-0.168025	1.12352		1
control3	18.3321	32.6038	14.2717		0.245817	0.843338		1
control4	18.0684	32.4239	14.3555	14.0259	0.32964	0.795735	1.02223	1	0.237305
control+TCZ1	17.7758	31.7281	13.9523		-0.0736181	1.05235		1.02947
control+TCZ2	17.9874	31.0688	13.0814		-0.944487	1.9245		1.88265
control+TCZ3	21.99	31.8885	9.89848		-4.12741	17.4773		17.0973
control+TCZ4	20.7114	32.8007	12.0894		-1.93654	3.82786		3.74462
